# Supplementary material for: Size-Sorted Superheated Nanodroplets for Dosimetry and Range Verification of Carbon-Ion Radiotherapy
Source: Nanomaterials (Basel). 2024 Oct 13;14(20):1643. doi: 10.3390/nano14201643 (PMC11509999; doi:10.3390/nano14201643)
Supplement: Supplementary file 1 [file nanomaterials-14-01643-s001.zip]

Archive with 1 entries (1 files):
- nanomaterials-3220180-supplementary.pdf
